# Supplementary material for: Meningeal lymphatic vessels regulate brain tumor drainage and immunity
Source: Cell Res. 2020 Feb 24;30(3):229–43. doi: 10.1038/s41422-020-0287-8 (PMC7054407; doi:10.1038/s41422-020-0287-8)
Supplement: Supplementary file 13 — Supplementary information, Table S1 [file 41422_2020_287_MOESM13_ESM.xlsx]

## Sheet: TableS1
Sample	Raw_Reads	Clean_Reads	Aligned_Reads	FPKM>0	FPKM>0.1	FPKM>1
Control_1	4536968	4348514	2292748	7303	7234	6604
Control_2	5658392	5536896	2589423	8688	8571	7783
Control_3	3791662	3592318	1627459	8152	8091	7345
GL261_1	20000014	19728054	9877135	10777	10266	8992
GL261_2	20871794	20557772	10614013	10852	10342	9141
GL261_3	11378906	11277266	6027129	9456	9082	8098
B16_1	6056270	5767834	2775828	8736	8627	7913
B16_2	10787468	10342852	5101346	9258	9060	8248
B16_3	12567504	12234092	6146340	9950	9648	8701
