# Supplementary material for: Meningeal lymphatic vessels regulate brain tumor drainage and immunity
Source: Cell Res. 2020 Feb 24;30(3):229–43. doi: 10.1038/s41422-020-0287-8 (PMC7054407; doi:10.1038/s41422-020-0287-8)
Supplement: Supplementary file 14 — Supplementary information, Table S2 [file 41422_2020_287_MOESM14_ESM.xlsx]

## Sheet: TableS2
Up-regulated DEGs	Down-regulated DEGs
Ly6c1	Cyp4b1
Ly6a	Gm19705
Rgcc	Pcp4l1
Srgn	Gja4
Ramp3	Cd36
Scgb3a1	Gng10
Fam167b	Sord
Tmem252	Plac9a
Kcne3	Olfm1
Capg	Fam180a
2200002D01Rik	Il7
Entpd1	Susd4
Gsto1	Fibin
Csrp2	Morn2
Mt2	Rasa4
Ecm1	Sh3gl3
Upp1	Cdkn2c
Slc2a1	Flot2
Stmn1	Pygm
Procr	Itih5
Plaur	Ftsj2
Ass1	Gm11423
Cdc42ep3	Cd24a
Mcam	Ppp1r35
Ms4a6d	Lyrm2
Vwa1	Chchd10
Tubb6	A4galt
1810011O10Rik	Pxmp2
Sparcl1	Apba2
Hrct1	Tradd
Stc1	Rab34
Phgdh	Sc5d
Timp1	Gpnmb
Lims2	Clip3
Klk8	Dcn
Tgfbi	Pgc
S100a1	Mapk1ip1
Fam212a	Hoxd9
H2-Q8	Cystm1
Icam1	Ypel1
Fkbp11	Idnk
Rbp1	Trim12a
Nostrin	Kiz
Ripply3	Hoxd10
Arf2	Antxr2
Birc5	Tslp
Tmem37	Slc37a4
2500002B13Rik	Eef2kmt
Il18bp	Slc25a29
B3gnt3	Flt3l
Abracl	Cln3
Slco2a1	Fam69b
Ly6c2	Dnajb3
Acer2	1810008I18Rik
Palmd	Mrps27
Adam15	Hoxd8
1600020E01Rik	Dnaja4
Oaf	Nme6
Pqlc1	2900076A07Rik
Aplnr	Cd55
Ccnb2	Alkbh7
Urod	Bcl2l12
H2-Q9	Sod3
Dcun1d5	Dnajc21
Adgrg1	Fxyd1
Pmf1	Alkbh6
Nxt1	Thap3
Xpnpep1	Klhl36
Med11	Creg1
Kcnq1	Rasl11b
Jam2	Trib3
Bace2	Serinc2
Ptgs1	Xrcc6bp1
Fam110a	Rtkn
Lrrc8c	Stmn2
Vwf	Bod1
Nucb2	Gamt
Uchl1	H19
Akr1b8	Rad1
Plscr1	Mrpl49
Tmod3	Chrnb1
Lcp1	Ttc4
Cd59a	Cox8b
Impdh1	Rgs10
Nos3	Ndrg2
Dpagt1	Vaultrc5
Inhbb	Sdr39u1
Magohb	Nek3
Gm11974	Ufsp1
Rai14	Rec114
Socs1	Cd1d1
As3mt	Klhdc9
Vmp1	Snora78
Cdc42ep4	Trpt1
Nelfe	Morn4
Ceacam1	Rnf135
Cdc20	Gm11837
Dcbld1	Rad51ap1
Ogfr	Nbn
Golm1	Pddc1
Asns
Cthrc1
Smox
Rnpep
Pafah1b3
Abi3
Anapc15
Gprc5a
Fkbp5
Mrps5
Emp3
1500011B03Rik
Hilpda
AU021092
Tmem205
Mrps36
Eml1
Ap1s1
Hspb8
Plat
Baiap2
Hist1h4h
Pld3
Prkch
Bst1
Slc35g2
Cxcl10
Wfdc1
Ptgis
Pf4
Wfdc17
Vegfc
1190002F15Rik
Nat9
Tnfrsf9
Spr
Tcf19
Nradd
Cfb
Mgp
Cxcl1
Ctla2b
Cdc42ep5
Pltp
Fam174b
Mest
Nts
Cdc42ep2
Maged2
Tusc3
Polr2h
Dnajc15
Cfap20
Gpx7
Ankrd37
Siva1
Ece2
Glrx
Tnfaip2
Crem
Mrto4
Ctsc
Arl6ip5
Mpdu1
Trappc2
Tbcc
Irf7
Ackr1
Psmb8
Cxcl9
AW112010
AA467197
Cfh
Hbegf
1110001J03Rik
Hist2h3b
2310009B15Rik
Edn1
Hint2
Ube2c
Lrp10
Rmrp
Gimap9
Zbp1
Mmp2
H2-Ab1
Ifit3
Ctss
Rps4l
Rbp7
H2-Eb1
LOC100504703
Mfng
Ltc4s
Gem
Nudt14
Lst1
Isca2
Slfn2
Mcee
Pkn3
Dcakd
Gpr4
Ifitm1
Ccl8
Psmb9
Hist2h2ac
Hist1h4m
Apod
Serpina3f
H2-Aa
Gbp2
Dtymk
Ifi47
Tspan7
Sdhaf4
Trappc6a
Smim4
Gatsl3
